# Supplementary material for: Lifestyle Interventions with Mind-Body or Stress-Management Practices for Cancer Survivors: A Rapid Review
Source: Int J Environ Res Public Health. 2023 Feb 14;20(4):3355. doi: 10.3390/ijerph20043355 (PMC9964062; doi:10.3390/ijerph20043355)
Supplement: Supplementary file 1 [file ijerph-20-03355-s001.zip]

Archive with 1 entries (1 files):
- ijerph-2172651-supplementary.pdf
